# Supplementary material for: Vocal fold fibroblasts and exposure to vibration in vitro: Does sex matter?
Source: PLoS One. 2024 Feb 9;19(2):e0297168. doi: 10.1371/journal.pone.0297168 (PMC10857603; doi:10.1371/journal.pone.0297168)
Supplement: S1 Raw data — (XLSX) [file pone.0297168.s003.xlsx]

## Sheet: membrane displacement
values of membrane displacements
male frequency
X [Hz]	mean displacement male frequencies [µm]	spectrum(m1_Dis) sin100-135_5s_1.1V	spectrum(m2_Dis) sin100-135_5s_1.1V	spectrum(m3_Dis) sin100-135_5s_1.1V	spectrum(m4_Dis) sin100-135_5s_1.1V	spectrum(m5_Dis) sin100-135_5s_1.1V	spectrum(m6_Dis) sin100-135_5s_1.1V
91	0.426624	0.407764	0.290082	0.360003	0.995593	0.170084	0.33622
92.1875	0.687436	0.759418	0.613733	0.554646	1.02963	0.459689	0.707496
93.75	2.08808	2.41241	2.21699	2.12437	1.6316	1.74903	2.39406
95.3125	9.38671	10.7036	10.0037	9.95759	7.5139	8.10936	10.0321
96.875	31.4188	34.861	32.6493	32.588	27.7559	28.8576	31.8009
98.4375	58.0501	62.7008	59.251	58.5493	55.3203	55.7668	56.7121
100	64.8732	68.367	65.2968	63.6075	65.6951	64.6446	61.6283
101.562	64.1894	67.6797	64.6881	62.8817	65.0995	64.2203	60.5673
103.125	63.2214	66.7599	63.9695	62.3558	64.3755	62.7048	59.1626
104.688	62.3312	66.0503	63.2695	61.9933	63.3409	61.1193	58.2141
106.25	61.7469	65.6456	62.8981	61.6766	62.8286	60.2122	57.2201
107.812	61.2108	65.141	62.5572	61.3997	62.4132	59.469	56.2845
109.375	60.7382	64.9005	62.2724	61.293	61.8924	58.4775	55.5932
110.938	60.4964	64.8481	62.1533	61.5088	61.6539	57.8773	54.9367
112.5	60.2826	64.9856	62.0965	61.6978	61.3143	57.2222	54.3794
114.062	60.218	65.3058	62.2152	62.1445	61.2175	56.7007	53.7244
115.625	60.2336	65.6658	62.4143	62.551	61.1757	56.1346	53.4604
117.188	60.4734	66.4646	62.952	63.4087	61.1912	55.7446	53.0796
118.75	60.8381	67.3396	63.6542	64.344	61.4333	55.4439	52.8136
120.312	61.3092	68.3948	64.5975	65.3614	61.6914	55.1606	52.6497
121.875	61.9913	69.7007	65.7207	66.7672	62.0873	55.1212	52.5504
123.438	62.7783	71.1295	66.971	68.2007	62.7909	54.9843	52.5932
125	63.8193	72.8759	69.0513	70.1327	63.1589	54.9738	52.7228
126.562	65.0403	74.8471	70.5161	72.5285	64.2693	55.041	53.0398
128.125	66.6052	77.0454	72.9275	75.1391	65.6385	55.4365	53.444
129.688	68.3144	79.7529	75.4959	78.1759	66.9403	55.6148	53.9065
131.25	70.3797	82.5906	78.0857	81.8179	68.9643	56.2083	54.6112
132.812	72.7878	86.0136	81.4023	85.6622	71.2027	57.0999	55.3461
134.375	73.8133	88.226	84.1176	87.2623	70.875	56.9333	55.4654
135.938	74.8381	90.2716	83.3295	88.6561	73.5359	57.9924	55.2428
137.5	52.875	64.2443	58.1173	62.0281	53.0302	41.5486	38.2814
139.062	20.925	25.7498	22.7447	24.1412	21.6432	16.6837	14.5872
140.625	5.27296	6.55818	5.80974	5.86834	5.74362	4.32415	3.3337
142.188	1.43218	1.70804	1.60193	1.59251	1.6303	1.24679	0.813528
143.75	0.535789	0.587577	0.590485	0.72494	0.595766	0.470053	0.245914
145.312	0.320891	0.345331	0.249227	0.347903	0.618298	0.195529	0.169055
female frequency
X [Hz]	mean displacement female frequencies [µm]	spectrum(m1_Dis) sin200-250_5s_1.5V	spectrum(m2_Dis) sin200-250_5s_1.5V	spectrum(m3_Dis) sin200-250_5s_1.5V	spectrum(m4_Dis) sin200-250_5s_1.5V	spectrum(m5_Dis) sin200-250_5s_1.5V	spectrum(m6_Dis) sin200-250_5s_1.5V
190.625	0.108865	0.0747888	0.138953	0.0425915	0.156753	0.135299	0.104806
192.188	0.269027	0.23559	0.264096	0.154862	0.341819	0.379873	0.237924
193.75	0.747865	0.664738	0.752541	0.468655	0.885368	1.06075	0.655138
195.312	2.6788	2.36078	2.70817	1.63533	2.98812	3.57118	2.8092
196.875	8.34841	7.51985	8.24344	5.1362	9.04002	10.8034	9.34757
198.438	16.0763	14.9876	15.4584	10.0883	17.078	20.4841	18.3616
200	18.5984	18.068	17.3727	11.93	19.3824	23.3995	21.4378
201.562	18.9859	18.5107	17.801	12.1687	19.5874	23.6367	22.2111
203.125	19.5888	19.0538	18.1802	12.5996	20.2353	24.3515	23.1124
204.688	20.2949	19.8588	19.0972	13.0387	20.7571	25.2979	23.72
206.25	20.9949	20.632	20.1607	13.5476	21.4078	25.9758	24.2457
207.812	21.7926	21.5853	21.1447	14.2777	22.0092	26.7019	25.0366
209.375	22.5653	22.5141	21.7976	15.1053	22.9362	27.3938	25.6448
210.938	23.6116	23.8744	23.191	15.8671	23.8272	28.5023	26.4075
212.5	24.6983	25.0188	24.8784	16.7677	24.9367	29.5172	27.0708
214.062	26.0062	26.4789	26.6669	18.0562	25.9329	30.5974	28.3053
215.625	27.2796	28.2444	27.6632	19.2768	27.4226	31.9075	29.1629
217.188	28.9071	30.3496	29.9405	20.3441	28.8701	33.5301	30.4078
218.75	30.4837	31.8554	32.2893	21.5771	30.4968	34.9261	31.7574
220.312	32.3429	34.0109	34.8319	23.3581	31.9008	36.4297	33.5257
221.875	34.3122	36.6925	36.1577	25.0856	34.1115	38.7459	35.0802
223.438	36.8377	39.9018	39.6842	26.5725	36.5923	41.2274	37.048
225	39.4208	42.3558	43.4276	28.708	39.1594	43.49	39.3839
226.562	42.344	45.6735	47.7987	31.4964	41.1454	46.0615	41.8885
228.125	45.5518	50.5402	50.1382	34.0591	44.8848	49.5364	44.1517
229.688	49.6811	56.0144	56.1354	36.4578	48.8589	53.2674	47.3528
231.25	53.959	59.9843	62.4839	40.1405	52.8611	57.1189	51.1654
232.812	59.0344	66.1959	70.1771	44.5042	55.9258	61.8344	55.5688
234.375	64.5465	74.7067	74.1625	48.7129	62.6033	67.5991	59.4945
235.938	71.4745	84.0769	84.694	52.581	69.064	73.8934	64.5379
237.5	78.3835	89.9433	96.0135	58.6476	75.4156	79.5477	70.7332
239.062	85.7212	100.858	104.083	64.9619	80.8654	87.0345	76.5244
240.625	94.0346	113.377	112.942	70.4499	89.672	94.8538	82.9125
242.188	104.281	125.719	131.185	77.5219	98.2007	103.532	89.5242
243.75	113.449	133.099	146.941	85.7121	104.622	111.832	98.4889
245.312	121.92	146.112	153.472	90.7077	113.725	121.17	106.334
246.875	127.308	150.59	165.275	97.1851	115.157	124.959	110.684
248.438	129.933	153.638	167.256	98.1524	119.394	128.261	112.894
250	129.369	153.111	168.562	99.4136	117.146	126.684	111.299
251.562	113.187	136.948	137.05	88.1909	105.13	111.829	99.9733
253.125	60.085	74.1216	68.0761	47.5965	56.8891	59.5509	54.2758
254.688	19.4997	24.5887	20.4583	15.9017	18.7213	19.3826	17.9453
256.25	5.28322	6.72165	5.25886	4.42504	4.94176	5.50982	4.84216
257.812	1.75342	2.03581	1.9281	1.44962	1.53151	1.97708	1.59837
259.375	0.771328	0.799839	0.762489	0.682801	0.762586	0.840516	0.779735
260.938	0.450683	0.530015	0.399807	0.418246	0.453088	0.4536	0.449343

## Sheet: LDH
percentage of maximal LDH activity
	vibration	CSE + vibration
A8 female pattern	4.90461	4.51167
	0.422106	2.38923
	2.72968	2.76935
	1.97456	1.50198
	7.36791	2.59909
	6.68372	1.11946
A8 male pattern	3.7378	9.61364
	2.4452	2.30826
	5.22887	4.96381
	0	0
	2.7551	4.65615
	3.15837	4.13322
E7 female pattern	3.3761	3.45866
	0	2.76616
	4.36379	3.48626
	3.38602	6.47752
	6.04128	6.39376
	1.06696	5.64237
E7 male pattern	0.863863	3.54044
	2.94678	2.53574
	4.42212	3.6953
	3.89864	2.4926
	8.67039	9.98487
	6.78706	3.86343

## Sheet: qPCR
values used to calculate differences within the male /female frequency (ΔΔcq = Δcq sample -( Δcq mean of all samples))
female frequency
2^-ΔΔCq	COL1A1	COL1A2	COL3A1	FN1	HAS2	HAS3	HYAL1	HYAL2	MMP1	ACTA2	COX2	IL6	TGFb	VEGFA
A8 ABC stat	2.72658	10.6077	28.9029	26.1282	0.115506	0.0125544	0.355653	0.399402	59.9078	1.34185	0.231344	0.0128096	0.756583	0.942287
	4.36665	48.2021	7.18897	140.96	0.0709299	0.0368625	0.0350181	0.475571	402.91	4.96259	8.40388	0.435132	1.23688	4.60316
	2.70492	26.5342	6.12536	120.235	0.0716152	0.0351951	0.0378368	0.453129	361.869	4.04601	6.91121	0.816726	1.05107	3.44412
	4.99321	21.7531	16.8504	52.1885	0.0637863	0.0119482	0.765357	0.887088	73.0644	3.24386	1.00869	0.0655623	1.63642	2.94399
	3.49309	13.9748	15.0713	34.6638	0.143153	0.0551941	0.235103	0.422408	57.1413	1.97749	1.12717	0.0330161	0.701081	1.75909
	7.0736	27.1548	21.3862	52.8549	0.186736	0.0450374	0.439738	0.616348	85.6722	2.82941	0.887422	0.0219324	1.36878	2.8692
A8 ABC vib	3.72832	21.7022	19.8951	26.8654	0.152688	0.0282855	0.286399	0.636068	65.3424	2.58923	0.358185	0.0180341	1.66886	1.50552
	4.26856	48.779	5.43069	128.661	0.0903022	0.0440898	0.0327417	0.358117	460.465	4.36586	8.63516	0.18522	0.928175	4.33856
	2.49261	27.6222	7.00238	148.378	0.110124	0.0402952	0.031372	0.426755	484.382	3.44087	19.6729	1.17838	0.968849	5.3552
	3.49638	17.7866	11.0447	33.7257	0.0716997	0.0184592	0.355959	0.582699	48.3282	2.54623	0.55823	0.026553	1.04526	1.87629
	2.52289	9.15095	13.8321	25.4949	0.0713065	0.0315829	0.289685	0.287112	40.6382	1.55385	0.219762	0.0206485	0.507406	1.15478
	4.67737	19.7746	18.1168	47.9328	0.164627	0.0441968	0.389511	0.527999	86.7004	2.48159	0.398854	0.0143523	1.12913	2.01899
A8 CSE vib	3.18888	22.635	22.6343	37.7296	0.0836063	0.0445784	0.265279	0.903049	301.682	2.82919	3.44855	0.0677899	2.36234	2.63166
	2.46139	23.8998	5.6989	88.2684	0.0707521	0.0409731	0.029712	0.291337	577.393	3.10568	12.1762	0.299908	0.77172	3.31897
	2.45987	27.0384	4.87275	105.188	0.0978935	0.0780478	0.0250157	0.447687	721.033	3.98602	12.814	0.730487	0.85836	5.45056
	2.60757	15.7156	15.1186	39.4901	0.0736811	0.0336375	0.353849	0.847126	275.49	2.43437	3.42172	0.052258	1.40692	2.79546
	0.517042	4.1451	7.09087	10.1451	0.0819573	0.0414786	0.265982	0.300014	184.751	1.20481	0.667372	0.0200201	0.225591	1.53376
	2.30435	11.8825	16.5067	24.888	0.0775907	0.0561568	0.350863	0.517969	250.892	1.9965	2.10214	0.0443532	1.15442	2.5535
E7 ABC stat	2.7663	14.549	14.4779	33.9757	0.123401	0.0215314	0.254049	0.587421	102.958	2.0209	0.410663	0.0181892	1.53433	1.48126
	7.83926	72.2573	59.5668	138.865	0.104615	0.00579776	0.0664017	0.596045	1.69139	2.44187	2.5939	0.00814346	1.60261	1.13984
	6.16911	49.6635	57.7603	105.572	0.0829953	0.00381628	0.0539416	0.455045	0.657772	1.79433	1.49944	0.0079864	0.975524	0.770845
	2.86923	13.8545	12.2006	45.1726	0.0862231	0.0119401	0.402645	0.573837	68.2109	2.20578	1.60872	0.046576	0.964044	1.95968
	2.98443	9.92159	11.2905	30.3255	0.136324	0.0421908	0.229474	0.327889	53.7449	1.76205	0.870159	0.0264315	0.582364	1.45673
	4.85529	24.9332	16.3594	58.0137	0.179685	0.0469481	0.331512	0.644361	119.84	2.60764	1.24279	0.0259633	1.3676	3.14611
E7 ABC vib	3.57354	21.9827	13.4066	38.3331	0.149138	0.027425	0.236617	0.694719	99.3435	2.54392	0.574653	0.0228655	1.65858	1.9516
	6.14681	51.8645	52.9028	110.5	0.0913433	0.0035497	0.0897098	0.359839	1.0602	1.89494	1.52343	0.0104503	0.902859	0.767892
	6.8012	50.5445	60.383	155.839	0.0485628	0.004798	0.082952	0.45945	0.991564	2.06212	1.81939	0.00505991	0.90706	1.14932
	3.54215	16.9255	9.23716	54.7171	0.0802623	0.0168077	0.367339	0.64108	59.4597	2.47096	0.84416	0.0297828	1.15106	2.03901
	1.44339	4.86593	11.2411	18.5913	0.0653736	0.0161379	0.222014	0.159811	31.9032	0.985472	0.285336	0.0202726	0.282409	0.729236
	3.3272	16.1464	11.2551	46.7629	0.123688	0.0309568	0.294977	0.468563	117.467	2.14194	0.527742	0.016859	0.953634	2.00782
E7 CSE vib	2.15954	17.057	19.3499	35.3292	0.113281	0.0401454	0.216485	0.993684	504.241	2.50696	6.15581	0.104538	2.95512	3.62083
	7.66606	57.4147	39.1666	112.664	0.0895727	0.0103266	0.0813183	0.465174	1.33554	2.15474	3.64785	0.0105799	1.37454	1.09084
	4.698	43.1627	46.9485	121.051	0.0542502	0.00678343	0.089853	0.392929	0.676415	1.50069	3.55336	0.00638357	0.81828	0.966784
	1.85083	10.8575	11.5178	31.0193	0.0726005	0.0294251	0.318434	0.817202	276.26	2.08137	3.36503	0.0540066	1.38016	2.47897
	1.3764	6.63901	11.3431	22.0767	0.0642297	0.0363454	0.307641	0.450614	322.849	1.55615	2.93454	0.067028	0.844513	1.98719
	1.28962	9.9442	15.1	30.2346	0.0599446	0.0335378	0.245964	0.566164	512.783	1.81497	4.9926	0.0731451	1.15583	2.49639
male frequency
2^-ΔΔCq	COL1A1	COL1A2	COL3A1	FN1	HAS2	HAS3	HYAL1	HYAL2	MMP1	ACTA2	COX2	IL6	TGFb	VEGFA
A8 ABC stat	3.81234	49.8005	10.0696	110.175	0.0531882	0.014479	0.0214131	0.648134	266.854	4.51749	7.19351	0.302136	1.46332	3.7066
	6.39807	58.3558	9.71912	136.543	0.0660856	0.0278541	0.0197773	0.323864	239.094	3.43367	7.7993	0.333281	1.00275	3.61465
	4.12013	18.5581	22.1481	48.6807	0.0705173	0.0248968	0.208802	0.340204	65.5298	1.59028	1.03193	0.0190688	0.790033	2.23871
	4.52819	10.3102	16.2297	31.2798	0.12767	0.0405067	0.156985	0.265089	56.348	1.35709	0.600202	0.0161601	0.641036	1.39839
	2.47886	15.5278	19.7483	44.8876	0.123022	0.0165619	0.354058	0.51816	136.809	1.82598	4.85539	0.0745108	1.2083	2.73515
	3.33934	14.7551	13.6042	41.0361	0.117379	0.0152487	0.318401	0.488259	149.424	1.92979	1.40247	0.0258292	1.09402	2.9667
A8 ABC vib	3.70795	42.7327	8.61053	109.856	0.0594178	0.0214388	0.0257044	0.456941	346.817	4.74383	7.73074	0.226153	0.979851	3.82233
	4.36976	38.3628	9.0018	96.4569	0.0885219	0.038428	0.0142929	0.321662	308.013	3.80203	6.06839	0.25207	0.809619	3.47935
	5.07185	17.1149	18.4967	40.7088	0.117068	0.00746015	0.149358	0.419632	73.9662	1.87625	0.817468	0.0557191	1.64844	1.74451
	5.51275	16.8599	17.5634	18.7456	0.110521	0.0390959	0.173375	0.338511	51.8427	2.10269	0.39942	0.0177672	1.1093	1.47041
	2.2457	14.7396	11.8911	44.8829	0.0970066	0.0161167	0.331807	0.481631	108.985	2.08736	2.23925	0.0451729	1.3462	2.63365
	2.11795	9.63529	10.9775	29.3718	0.0927228	0.0140367	0.357968	0.385358	135.379	1.41369	0.479573	0.0147016	0.661589	1.75979
A8 CSE vib	3.93083	45.6449	10.9537	111.445	0.0733755	0.0378582	0.0263808	0.561575	531.336	4.63347	17.7233	0.259315	1.05419	4.73328
	4.71942	42.3364	6.68002	98.7804	0.0957852	0.0506287	0.0157459	0.366321	580.436	3.90514	13.0639	0.306956	0.829318	4.98813
	0.922787	5.68597	19.6159	21.1454	0.0803452	0.0153266	0.236769	0.434761	583.413	1.22568	4.4431	0.0645034	1.11273	2.32341
	5.61596	19.6943	8.00552	31.7985	0.115675	0.0832068	0.199781	0.679517	187.425	3.20024	0.968857	0.0241941	2.05437	2.98261
	1.46116	9.42865	19.1801	27.7764	0.039663	0.0204579	0.372691	0.443436	466.051	1.66016	4.88438	0.0725263	1.12916	2.31081
	1.87251	9.18139	10.498	26.32	0.121405	0.0119191	0.308702	0.346519	134.15	1.26792	0.805657	0.015842	0.69707	1.99648
E7 ABC stat	6.9678	89.8533	114.99	84.7261	0.0856397	0.00413596	0.0499633	0.704723	1.24704	1.78125	1.59151	19.9792	1.3749	0.863437
	4.46371	37.2043	74.1187	68.9236	0.0864492	0.00278146	0.0244552	0.34969	0.958125	1.39868	2.76966	0.0178602	0.932217	0.788214
	2.71066	16.6599	12.5014	47.5008	0.0818345	0.0164736	0.185633	0.3516	67.6187	1.56271	1.52222	0.0292652	0.879826	1.95838
	3.52416	14.0416	10.9627	36.3249	0.0313438	0.0229351	0.154158	0.350182	62.7367	1.74905	0.503269	0.0244153	0.980027	1.80252
	2.96838	17.846	20.2605	51.1806	0.130183	0.0158009	0.30595	0.611109	138.743	2.01662	3.53892	0.0517176	1.26457	2.81847
	2.04846	10.414	13.358	33.9022	0.0743603	0.0144285	0.276576	0.450699	132.471	1.45927	1.77168	0.0343924	0.956713	2.45737
E7 ABC vib	5.63304	57.5666	59.6148	102.621	0.0965934	0.00401661	0.0537758	0.591254	1.67334	2.03951	2.64986	0.0107194	1.24688	1.16068
	7.06838	66.2224	68.7421	92.9078	0.104981	0.00572753	0.026585	0.508921	1.03692	2.09426	3.45852	0.0175555	1.17487	1.37735
	4.8513	21.3542	14.7096	43.3021	0.115649	0.0117711	0.163674	0.889062	93.1568	3.09338	0.989747	0.0938376	3.18116	2.74964
	4.87683	17.056	9.35808	43.1831	0.0799577	0.0205629	0.122644	0.497728	57.1178	2.403	0.376873	0.0243472	1.8306	2.16807
	2.65039	12.8713	12.9729	46.9804	0.128708	0.00968928	0.29544	0.38855	109.996	1.86304	1.01609	0.0320249	1.16104	1.81311
	2.22477	9.71081	11.3606	27.08	0.065599	0.0246399	0.284248	0.395917	262.813	1.43339	1.11648	0.023946	0.799715	2.18345
E7 CSE vib	7.97263	83.5877	77.8683	114.868	0.0986437	0.0045616	0.0545874	0.7802	2.94188	2.4637	4.56873	41.8407	1.56647	1.35684
	3.55203	28.4427	53.0395	68.6365	0.0733211	0.00417336	0.0321008	0.314747	1.57378	1.45583	4.43011	0.0155389	0.725299	0.785162
	1.6598	10.714	15.8122	29.1738	0.0860756	0.0210293	0.243761	0.777628	738.301	1.9908	6.61847	0.0932951	2.32012	2.99821
	2.976	9.03637	10.3381	27.1145	0.0939347	0.0304589	0.184421	0.368482	219.287	1.81733	0.680121	0.0203841	1.12263	1.70723
	1.84916	9.27405	10.7707	27.1334	0.0634756	0.0303482	0.278761	0.466987	289.939	1.8186	3.10412	0.04291	1.06498	2.48394
	1.47848	7.99828	13.3695	20.1501	0.0819014	0.0186932	0.227079	0.417315	502.736	1.1595	3.01478	0.0389501	1.01807	2.23323
values used to calculate differences between male /female frequency (ΔΔcq = Δcq sample -(Δcq static control))
female frequency
2^-ΔΔCq	COL1A1	COL1A2	COL3A1	FN1	HAS2	HAS3	HYAL1	HYAL2	MMP1	ACTA2	COX2	IL6	TGFb	VEGFA
A8 vib	1.3674	2.04589	0.688343	1.02822	1.3219	2.25304	0.805277	1.59255	1.09072	1.9296	1.54828	1.40786	2.20578	1.59772
	0.977536	1.01197	0.755419	0.912751	1.27312	1.19606	0.934993	0.753024	1.14285	0.879754	1.02752	0.425665	0.750417	0.942518
	0.921513	1.041	1.14318	1.23407	1.53772	1.14491	0.829141	0.941795	1.33855	0.850434	2.84652	1.44281	0.921771	1.55488
	0.700228	0.817655	0.655455	0.646227	1.12406	1.54493	0.465089	0.656867	0.661446	0.784939	0.553422	0.405003	0.638748	0.63733
	0.722253	0.654816	0.917778	0.735491	0.498112	0.572215	1.23216	0.679703	0.711188	0.785772	0.194967	0.625408	0.723748	0.656463
	0.661244	0.728218	0.847128	0.906876	0.881601	0.981335	0.885781	0.856657	1.012	0.877068	0.449452	0.654388	0.824916	0.703676
E7 vib	1.29181	1.51095	0.926006	1.12825	1.20857	1.27372	0.931385	1.18266	0.96489	1.2588	1.39933	1.25709	1.08098	1.31752
	0.784106	0.717775	0.888126	0.795735	0.873134	0.612254	1.35102	0.603711	0.626823	0.776019	0.587313	1.28328	0.563367	0.673683
	1.10246	1.01774	1.04541	1.47615	0.585126	1.25725	1.53781	1.00968	1.50746	1.14925	1.21338	0.633565	0.929819	1.49099
	1.23453	1.22166	0.757108	1.21129	0.930867	1.40767	0.912314	1.11718	0.871704	1.12022	0.52474	0.639446	1.194	1.04048
	0.483641	0.490439	0.995627	0.613059	0.479544	0.382498	0.967493	0.487393	0.593603	0.559276	0.327912	0.766986	0.484936	0.500596
	0.685274	0.647588	0.687991	0.806067	0.688357	0.659383	0.889792	0.727174	0.980198	0.82141	0.424642	0.649339	0.697303	0.638191
A8 CSE vib	1.16956	2.13382	0.783115	1.44402	0.723826	3.55083	0.745892	2.261	5.03577	2.10843	14.9066	5.29212	3.12239	2.79285
	0.563678	0.495826	0.792728	0.626196	0.997492	1.11151	0.848475	0.612604	1.43306	0.625819	1.44888	0.689235	0.623925	0.721021
	0.909407	1.01901	0.795504	0.874851	1.36694	2.21758	0.661148	0.98799	1.99252	0.985174	1.85409	0.894409	0.816651	1.58257
	0.522224	0.722451	0.897225	0.756681	1.15512	2.81527	0.462332	0.954952	3.7705	0.750454	3.39226	0.797073	0.859753	0.949548
	0.148018	0.296612	0.470488	0.292671	0.572514	0.751505	1.13134	0.710248	3.23322	0.609264	0.592076	0.606374	0.321776	0.871905
	0.325768	0.437584	0.771839	0.470873	0.415509	1.24689	0.797891	0.840385	2.92851	0.705622	2.36882	2.02226	0.843396	0.889971
E7 CSE vib	0.78066	1.17238	1.33652	1.03984	0.917995	1.86451	0.852141	1.69161	4.89752	1.24051	14.9899	5.74726	1.926	2.44442
	0.977907	0.794587	0.657525	0.811318	0.856209	1.78113	1.22464	0.780435	0.789613	0.882412	1.40632	1.29919	0.857688	0.957011
	0.761537	0.869102	0.812817	1.14663	0.653654	1.7775	1.66575	0.863496	1.02834	0.836354	2.36979	0.799305	0.838811	1.25419
	0.645062	0.78368	0.94404	0.686684	0.842007	2.46439	0.790855	1.4241	4.05009	0.943596	2.09175	1.15954	1.43163	1.26499
	0.461192	0.669148	1.00466	0.727993	0.471153	0.861452	1.34064	1.37429	6.00705	0.883148	3.37242	2.53591	1.45015	1.36414
	0.265612	0.398834	0.923019	0.521163	0.333609	0.714359	0.741944	0.878644	4.2789	0.69602	4.01724	2.81725	0.845152	0.793486
male frequency
2^-ΔΔCq	COL1A1	COL1A2	COL3A1	FN1	HAS2	HAS3	HYAL1	HYAL2	MMP1	ACTA2	COX2	IL6	TGFb	VEGFA
A8 vib	0.972617	0.858078	0.855101	0.997105	1.11712	1.48069	1.20041	0.705009	1.29965	1.0501	1.07468	0.748514	0.669608	1.03122
	0.682981	0.657395	0.926195	0.706421	1.3395	1.37962	0.722695	0.993201	1.28825	1.10728	0.778069	0.756328	0.807402	0.962569
	1.23099	0.922229	0.835137	0.836241	1.66013	0.299643	0.715309	1.23347	1.12874	1.17982	0.792177	2.922	2.08655	0.77925
	1.21743	1.63527	1.08218	0.599287	0.865677	0.965172	1.10441	1.27697	0.920046	1.54942	0.665477	1.09944	1.73047	1.05151
	0.905942	0.949236	0.602134	0.999895	0.788531	0.973117	0.937155	0.929501	0.796626	1.14314	0.461188	0.60626	1.11413	0.962893
	0.634244	0.653012	0.806924	0.715754	0.789946	0.92052	1.12427	0.78925	0.906006	0.732563	0.341948	0.569188	0.60473	0.59318
E7 vib	0.808438	0.640673	0.518433	1.2112	1.12791	0.971143	1.07631	0.838988	1.34185	1.14499	1.665	0.000536527	0.906887	1.34426
	1.58352	1.77997	0.927461	1.34798	1.21437	2.05918	1.08709	1.45535	1.08224	1.49731	1.24871	0.982936	1.2603	1.74743
	1.78971	1.28177	1.17664	0.911608	1.4132	0.714547	0.881711	2.52862	1.37768	1.9795	0.650199	3.20646	3.61567	1.40404
	1.38383	1.21468	0.853629	1.1888	2.55099	0.896566	0.795574	1.42134	0.910437	1.37389	0.748849	0.997214	1.86791	1.2028
	0.892874	0.721246	0.640306	0.917935	0.988673	0.61321	0.965646	0.635812	0.792799	0.923842	0.287117	0.619226	0.918126	0.643295
	1.08607	0.932474	0.850476	0.798768	0.882178	1.70773	1.02774	0.878451	1.98392	0.98227	0.630179	0.696258	0.835899	0.888532
A8 CSE vib	1.03108	0.916555	1.0878	1.01153	1.37954	2.6147	1.23199	0.866449	1.99111	1.02567	2.4638	0.858273	0.720411	1.27699
	0.737632	0.725487	0.687306	0.723438	1.44941	1.81764	0.796163	1.13109	2.42764	1.13731	1.675	0.921012	0.827047	1.37997
	0.22397	0.306387	0.88567	0.434369	1.13937	0.615606	1.13394	1.27794	8.90301	0.770735	4.30564	3.38266	1.40846	1.03783
	1.24022	1.91019	0.493265	1.01658	0.906052	2.05415	1.27261	2.56335	3.32621	2.35816	1.61422	1.49714	3.20477	2.13289
	0.589449	0.607209	0.971227	0.618799	0.322405	1.23524	1.05263	0.85579	3.40658	0.909187	1.00597	0.973366	0.934508	0.844858
	0.560742	0.62225	0.771672	0.641387	1.0343	0.781646	0.969539	0.709704	0.897782	0.657027	0.574455	0.613338	0.637161	0.672963
E7 CSE vib	1.14421	0.930268	0.677172	1.35576	1.15185	1.10291	1.09255	1.1071	2.35909	1.38313	2.87069	2.09421	1.13933	1.57144
	0.795757	0.7645	0.715603	0.995834	0.848141	1.50042	1.31264	0.900075	1.64256	1.04086	1.59951	0.870029	0.778036	0.996128
	0.612321	0.6431	1.26484	0.614175	1.05183	1.27655	1.31314	2.21168	10.9186	1.27394	4.3479	3.18792	2.63703	1.53096
	0.844456	0.643544	0.943025	0.746444	2.99692	1.32805	1.19631	1.05226	3.49535	1.03903	1.35141	0.834892	1.14551	0.947131
	0.622951	0.519672	0.531611	0.530151	0.487587	1.92066	0.911132	0.764163	2.08975	0.901806	0.877137	0.829699	0.842165	0.881307
	0.72175	0.768029	1.00086	0.59436	1.10141	1.29558	0.821036	0.925928	3.79505	0.794576	1.70165	1.13252	1.06413	0.908789

## Sheet: Western blot
values used to calculate differences between the male and female frequency (normalized to respective ABC stat control)					values used to calculate differences within the male /female frequency
MMP1	vibration	CSE + vibration	* outlier		MMP1 female
A8 female pattern	0.354714	0.990469			A8 ABC stat	A8 ABC vib	A8 CSE vib	E7 ABC stat	E7 ABC vib	E7 CSE vib
	2.80776	17.5186			1.28688	0.456474	1.27461	0.676402	0.609067	1.28431
	1.96633	44,6782828*			0.109076	0.306259	1.91086	0.696762	0.560108	1.95984
	1.48378	6.16137			0.089955	0.176881	4.01904	0.270022	0.271838	2.19597
	1.23111	0.690834			0.219239	0.325303	1.35081	0.972291	0.52852	2.05007
	1.19214	1.16373			2.12608	2.61744	1.46877	0.0516345	0.0637801	0.131931
A8 male pattern	0.898578	11.4397			1.72578	2.05737	2.00834	0.199285	0.0982115	0.159781
	1.06004	2.1384
	7.32092	6.99294			MMP1 male
	1.84963	2.72233			A8 ABC stat	A8 ABC vib	A8 CSE vib	E7 ABC stat	E7 ABC vib	E7 CSE vib
	1.37826	0.718765			0.229727	0.206427	2.62799	0.348006	0.421184	2.34876
	1.97008	1.12578			0.414206	0.439073	0.885736	0.323155	0.817123	2.10931
E7 female pattern	0.900451	1.89873			0.201118	1.47237	1.40641	0.264528	0.849112	0.744369
	0.803873	2.81278			0.366358	0.677626	0.997345	0.459652	1.01608	1.17414
	1.00673	8.13257			1.74662	2.40729	1.25541	0.54418	0.214804	0.289408
	0.543582	2.1085			0.920574	1.81361	1.03637	0.720566	0.449328	0.493826
	1.23522	2.55509
	0.49282	0.80177
E7 male pattern	1.21028	6.74918
	2.52858	6.52724
	3.20991	2.81395
	2.21054	2.55442
	0.394729	0.531824
	0.623576	0.68533
COX2	vibration	CSE + vibration			COX2 female
A8 female pattern	0.0667723	5.96222			A8 ABC stat	A8 ABC vib	A8 CSE vib	E7 ABC stat	E7 ABC vib	E7 CSE vib
	0.965892	2.40505			0.490897	0.0327783	2.92683	0.283599	1.26078	2.18911
	1.88822	545,984426*			0.165004	0.159376	0.396842	0.122748	0.149338	4.04824
	0.783886	48.7125			0.00836889	0.0158023	4.56929	0.036146	0.041035	1.73984
	1.08149	0.745334			0.0155011	0.0121511	0.755097	0.0511406	0.00847341	1.54007
	1.66582	0.833329			1.29033	1.39549	0.961727	0.412257	0.540032	0.581001
A8 male pattern	2.18395	63.2884			1.32151	2.2014	1.10126	0.285379	0.156455	0.776464
	0.761549	0.810858
	2.24341	24.5483			COX2 male
	0.501849	1.46954			A8 ABC stat	A8 ABC vib	A8 CSE vib	E7 ABC stat	E7 ABC vib	E7 CSE vib
	1.9377	1.58896			0.0323815	0.0707196	2.04937	0.110937	0.524668	2.17715
	1.9377	1.58896			0.302049	0.230025	3.79349	0.544109	1.5145	0.18719
E7 female pattern	4.44566	7.71903			0.144352	0.323841	3.54359	0.100037	0.110741	0.318348
	1.21662	32.9801			0.346803	0.174042	0.509639	0.186711	0.23806	1.19475
	1.13526	48.1338			0.578934	1.1218	0.919902	1.08503	0.67955	1.55467
	0.165688	30.1144			0.454453	0.782316	0.741982	0.640891	0.985075	1.45313
	1.30994	1.40932
	0.548237	2.72082
E7 male pattern	4.72942	19.6251
	2.19018	0.344031
	1.107	3.18229
	1.27501	6.3989
	0.626299	1.43284
	1.53704	2.26736
Col1a1	vibration	CSE + vibration			Col1a1 female
A8 female pattern	0.721058	0.428441			A8 ABC stat	A8 ABC vib	A8 CSE vib	E7 ABC stat	E7 ABC vib	E7 CSE vib
	3.10785	1.11454			2.40434	1.19938	0.473526	1.2703	1.28266	0.564415
	1.53686	0.168316			0.476742	1.48164	0.531348	1.89582	2.73488	0.155766
	0.897004	0.382875			1.5327	2.35555	0.257979	1.66278	0.955075	0.101755
	2.40706	0.972127			0.997658	0.894903	0.381978	1.86596	0.779154	0.0991727
	0.458674	0.55416			0.295312	0.710835	0.287081	1.26938	1.48275	1.38597
A8 male pattern	0.372902	0.0215404			0.58273	0.267283	0.322926	0.9973	1.08931	1.37485
	1.50708	0.27472
	0.779361	0.30649			Col1a1 male
	4.26727	2.26263			A8 ABC stat	A8 ABC vib	A8 CSE vib	E7 ABC stat	E7 ABC vib	E7 CSE vib
	1.96186	1.9463			4.29835	1.60286	0.0925883	0.553224	1.18221	0.0684161
	1.89561	0.659711			2.39724	3.61282	0.658568	0.249779	0.407055	0.251554
E7 female pattern	1.18791	0.898444			0.993999	0.774684	0.30465	2.62097	1.95553	0.270308
	1.44259	0.0821628			0.458658	1.95722	1.03777	1.70443	0.662346	0.428686
	0.574384	0.0611955			0.693333	1.36022	1.34943	0.949138	1.06827	0.8568
	0.417562	0.0531484			0.230967	0.437824	0.152372	2.12582	1.95602	1.61034
	1.16809	1.09184
	1.09226	1.37857
E7 male pattern	2.13694	0.123668
	1.62966	1.00711
	0.746109	0.103133
	0.388602	0.251512
	1.12552	0.902714
	0.920123	0.757514
Col1a2	vibration	CSE + vibration			Col1a2 female
A8 female pattern	0.797487	0.919461			A8 ABC stat	A8 ABC vib	A8 CSE vib	E7 ABC stat	E7 ABC vib	E7 CSE vib
	0.43088	0.147634			1.42953	1.14003	1.3144	0.616642	0.747335	1.03534
	1.3006	1.04655			3.04154	1.31054	0.449034	0.83481	1.23738	0.3806
	1.36411	0.544798			0.878961	1.14318	0.919876	1.01545	1.18403	0.956397
	1.16917	0.600267			1.44838	1.97575	0.789072	1.22516	1.1231	0.430877
	0.302584	0.439275			0.570652	0.667191	0.342543	1.1982	1.45698	1.40172
A8 male pattern	0.957086	0.799134			1.2106	0.366307	0.531784	0.99788	0.875733	0.918809
	2.00295	0.549456
	0.615343	1.64247			Col1a2 male
	0.773717	0.787655			A8 ABC stat	A8 ABC vib	A8 CSE vib	E7 ABC stat	E7 ABC vib	E7 CSE vib
	2.35015	0.871928			1.37579	1.31675	1.09944	0.900883	1.49474	0.803607
	3.06596	0.907548			1.0913	2.18582	0.59962	0.576854	1.1081	0.7
E7 female pattern	1.21194	1.67899			0.800148	0.492366	1.31422	0.709595	1.06331	1.38547
	1.48223	0.455912			1.44158	1.11537	1.13547	1.38959	0.291059	0.527952
	1.16601	0.941845			0.502672	1.18135	0.438294	1.92761	1.17168	1.42109
	0.916697	0.351692			0.426609	1.30797	0.387169	1.53674	1.55276	1.06351
	1.21597	1.16985
	0.877594	0.920761
E7 male pattern	1.6592	0.892022
	1.92094	1.21348
	1.49848	1.95247
	0.209456	0.379932
	0.607837	0.737227
	1.01043	0.692058
Col3a1	vibration	CSE + vibration			Col3a1 female
A8 female pattern	0.597869	0.72488			A8 ABC stat	A8 ABC vib	A8 CSE vib	E7 ABC stat	E7 ABC vib	E7 CSE vib
	0.389007	0.212465			1.46976	0.878724	1.0654	0.68084	0.952476	1.05749
	0.719526	0.731458			2.9256	1.13808	0.621586	0.862214	1.01683	0.64357
	0.698048	0.812075			1.59891	1.15046	1.16953	1.3006	0.642299	0.694198
	0.871427	0.559877			1.37798	0.961899	1.11903	1.05675	0.898999	0.859377
	0.754707	0.566009			0.199123	0.173522	0.111485	1.85646	1.76381	1.43691
A8 male pattern	0.833536	1.40596			0.378047	0.285315	0.213978	0.989669	0.73212	2.44469
	1.83752	0.640791
	0.417618	1.1646			Col3a1 male
	0.616798	1.1703			A8 ABC stat	A8 ABC vib	A8 CSE vib	E7 ABC stat	E7 ABC vib	E7 CSE vib
	1.80888	0.998218			1.07923	0.899575	1.51735	0.431658	1.22088	1.05533
	2.67228	2.97319			0.982269	1.80494	0.629429	0.442053	1.03735	0.916916
E7 female pattern	1.39897	1.55321			1.20922	0.504991	1.40826	0.78931	0.669508	1.19239
	1.17933	0.746416			1	0.616798	1.1703	1	0.512449	0.811724
	0.493849	0.533753			0.213038	0.385361	0.212659	2.98544	1.20531	1.65497
	0.850724	0.81323			0.0777518	0.207774	0.231171	1.97585	2.58969	1.25374
	0.950095	0.774006
	0.739762	2.47021
E7 male pattern	1.6592	0.892022
	2.34667	2.07422
	0.84822	1.51067
	0.512449	0.811724
	0.403728	0.554348
	1.31068	0.634533

## Sheet: Magnetic Luminex Assay
values used to calculate differences between male and female frequency (normalized to respective ABC stat control)					values used to calculate differences within male/female frequency range (pg/ml)
VEGF	vibration	CSE + vibration			VEGF female
A8 female pattern	0.898548	1.294			A8 ABC stat	A8 ABC vib	A8 CSE vib	E7 ABC stat	E7 ABC vib	E7 CSE vib
	1.19287	1.4742			1716.28	1542.16	2220.87	1435.24	1597.89	2290.54
	1.11544	1.35719			1218	1452.92	1795.58	1264.07	1363.59	1869.15
	1.01692	1.39877			1305.41	1456.11	1771.69	1472.89	1916.21	2326.11
	1.0627	1.36839			1340.15	1362.82	1874.56	1606.13	1830.03	2000.15
	0.971721	1.23995			266.35	283.05	364.47	74.55	83.58	96.39
A8 male pattern	1.17418	2.42098			301.64	293.11	374.02	58.04	77.2	99.19
	1.17673	1.3725
	1.00834	1.27263			VEGF male
	0.999663	1.16087			A8 ABC stat	A8 ABC vib	A8 CSE vib	E7 ABC stat	E7 ABC vib	E7 CSE vib
	0.934694	1.21663			1425.63	1673.94	3451.42	1612.55	1911.82	2767.73
	0.944249	1.23581			1272.67	1497.59	1746.74	1696.23	1831.14	2039.04
E7 female pattern	1.11333	1.59593			1861.17	1876.69	2368.59	1802.09	1706.43	2176.69
	1.07873	1.47868			1692.51	1691.94	1964.79	1717.16	1684.97	2135.23
	1.30099	1.57928			420.48	393.02	511.57	97.82	92.86	110.57
	1.1394	1.24532			241.25	227.8	298.14	79.34	73.96	114.59
	1.12113	1.29296
	1.33012	1.70899
E7 male pattern	1.18559	1.94141
	1.07954	1.60217
	0.946917	1.16953
	0.981254	1.26158
	0.949295	1.13034
	0.932191	1.44429
FN	vibration	CSE + vibration			FN1 female
A8 female pattern	1.04	1.24			A8 ABC stat	A8 ABC vib	A8 CSE vib	E7 ABC stat	E7 ABC vib	E7 CSE vib
	1.16	1.52			2197100	2286600	2713900	2016300	2363400	2447400
	1.13	0.82			1286400	1490000	1957800	1408900	1583900	2067900
	1.2	0.98			2244200	2532800	1843300	3004600	3447400	2800100
	1.15	1.01			2471100	2974400	2423700	2642300	3148500	2478200
	0.78	0.87			1319800	1519400	1331600	2215800	2320600	2003000
A8 male pattern	1.11	1.69			1209400	945817	1055900	2788400	2379200	2413600
	1.13	1.67
	1.16	0.92
	1.01	0.92			FN male
	0.99	0.93			A8 ABC stat	A8 ABC vib	A8 CSE vib	E7 ABC stat	E7 ABC vib	E7 CSE vib
	1.11	0.89			1494600	1654700	2521000	1570000	1869000	2986500
E7 female pattern	1.17	1.21			1184800	1334900	1980000	1608300	1876000	3186200
	1.12	1.47			3208000	3732400	2964800	3111000	3452300	2846900
	1.15	0.93			2582800	2617300	2374000	2966000	2956300	2461600
	1.19	0.94			2099200	2073100	1951000	2655500	2561800	2308500
	1.05	0.9			1373100	1521400	1225200	2099200	2099200	1919000
	0.85	0.87
E7 male pattern	1.19	1.9
	1.17	1.98
	1.11	0.92
	1	0.83
	0.96	0.87
	1	0.91

## Sheet: Hyaluronan ELISA
values used to calculate differences in hyaluronan content between male and female frequency (normalized to respective ABC stat control)					values used to calculate differences within male/female frequency range (ng/ml)
	vibration	CSE + vibration			HA female
A8 female pattern	1.23634	1.33747			A8 ABC stat	A8 ABC vib	A8 CSE vib	E7 ABC stat	E7 ABC vib	E7 CSE vib
	1.22787	1.50593			499.061	617.011	667.48	613.283	573.558	652.202
	1.14742	1.15116			343.905	422.27	517.897	321.249	459.054	487.113
	1.05422	1.09881			466.791	535.605	537.35	462.75	521.876	534.995
	1.04659	1.4677			586.14	617.921	644.057	536.913	449.589	485.411
	0.610348	0.745125			96.8056	101.316	142.082	205.58	193.997	273.452
A8 male pattern	0.867487	0.709853			123.087	75.1258	91.7152	189.806	167.739	326.598
	1.32554	2.01373
	0.953359	1.02006
	1.60318	1.28937			HA male
	1.02011	1.19707			A8 ABC stat	A8 ABC vib	A8 CSE vib	E7 ABC stat	E7 ABC vib	E7 CSE vib
	1.0207	0.686577			511.34	443.581	362.976	454.274	610.197	511.857
E7 female pattern	0.935226	1.06346			371.598	492.566	748.3	550.661	697.377	975.389
	1.42896	1.51631			677.893	646.275	691.491	758.502	774.909	837.356
	1.12777	1.15612			478.536	767.181	617.011	719.094	451.93	562.562
	0.837359	0.904078			245.019	249.946	293.306	214.907	253.417	219.115
	0.943658	1.33015			142.913	145.871	98.1205	314.592	314.383	379.605
	0.883739	1.72069
E7 male pattern	1.34324	1.12676
	1.26644	1.7713
	1.02163	1.10396
	0.628472	0.782321
	1.17919	1.01958
	0.999337	1.20666
